# Supplementary material for: Refining surgical models of osteoarthritis in mice and rats alters pain phenotype but not joint pathology
Source: PLoS One. 2020 Sep 29;15(9):e0239663. doi: 10.1371/journal.pone.0239663 (PMC7523978; doi:10.1371/journal.pone.0239663)
Supplement: S1 Data — (XLSX) [file pone.0239663.s005.xlsx]

## Sheet: Fig 1
Figure 1 A
	DMM (n=9)										Sham (n=8)
Weeks Post Surgery	A1	A2	A3	A4	A5	A6	A7	A8	A9		B1	B2	B3	B4	B5	B6	B7	B8
0	4.71394	-0.488538	1.14103	-3.83795	-4.75504	-2.12987	2.08127	1.18437	-2.11679		-1.10544	1.84874	3.55068	-0.364238	-1.24202	-1.18	1.66694	1.80648
2	2.54858	2.26452	2.85202	-1.73969	0.929453	0.439496	-5.02636	0.882088	1.31442		1.15372	-0.0683293	-1.2017	-0.351741	0.544959	5.61274	-6.13348	-0.0916031
3	2.99554	0.891505	0.0487409	-4.55297	-1.57424	0.434556	-3.04537	1.45867	-2.87016		-2.94578	-3.13272	0.308698	1.29364	0.953895	-1.15861	-7.50196	-6.87753
4	4.93071	-0.504664	2.34542	-3.48891	1.94995	-1.69128	1.46109	0.871218	-0.189179		0.655352	0.692097	-1.87266	0.631136	-1.27189	6.14861	-2.9487	-0.191338
5	-2.20105	3.2361	1.20645	-4.79452	-0.242753	-0.330529	-3.3001	2.28354	-1.02055		-2.5339	0.807116	0.577272	0.744648	12.5961	-5.34008	-0.694092	2.17909
6	4.11699	3.87858	-0.626624	1.87723	-1.92572	0.52231	-1.59713	-0.122662	-2.69517		-2.92861	1.614	-4.60022	2.04203	14.6573	0.644211	-1.82536	-4.94428
7	0.191769	1.4916	0.681629	-2.0742	0.861704	0.819672	3.40178	1.59027	1.40015		0.626305	1.0369	-0.731016	4.41201	-0.135972	-2.65849	-0.185582	4.13482
8	7.02081	-1.45639	2.3744	1.77795	-1.68392	1.64035	4.27431	-1.20482	1.52486		-2.42752	-1.99719	2.61053	0.0270709	0.87241	-1.47534	1.48984	7.06006
9	4.55954	-0.840823	-0.268898	-1.66981	3.84506	0.914595	-1.01888	-4.07192	5.91202		4.51578	1.38744	1.44231	-1.71	1.83331	-2.14937	5.77684	-0.476191
10	-1.55183	0.0893655	3.82942	-1.54943	0.788808	2.46483	19.3043	1.69199	2.7091		3.77051	1.87192	0.365872	2.65293	2.06403	0.28777	-1.69082	-0.976801
11	1.75887	0.0893655	3.84448	-1.13342	0.788808	4.76558	19.3043	1.80816	3.77051		-0.695781	1.87192	1.80297	2.22222	2.06403	0.28777	-1.69082	-0.976801
12	1.83952	-0.427873	6.95489	-0.82713	8.80042	-1.68436	0.963504	18.9019	5.35087		-0.684932	-2.33249	0.79164	1.31162	-4.06196	-3.56287	0.739523	0.936246
13	4.12621	2.65074	2.43239	9.34426	1.58086	8.35457	4.19181	12.4039	6.36646		0.468384	-2.00664	0.178094	0.65182	-0.673401	-3.51953	0.757263	3.11991
14	8.44005	2.98696	10.9031	1.98105	2.32666	11.8295	1.32086	7.85956	4.19343		-1.65329	0.137174	-2.7094	1.93586	0.950683	-2.59594	1.32798	-0.601363
15	11.6553	3.99146	10.7126	1.25364	8.57368	13.1208	1.2155	1.01497	4.28632		-1.98044	-4.78658	-1.94294	0.125296	2.19977	0.0719735	2.00058	1.79787
16	21.3936	-0.0444379	6.48263	5.33437	6.65972	10.7741	7.1618	1.12257	3.88787		-1.59368	-2.80193	6.52557	1.11292	-6.73357	2.66767	0.0133851	-0.349243
Figure 1 B	Modified DMM (n=16)																		Sham (n=18)
	A1	A2	A3	A4	A5	A6	A7	A8	A9	A10	A11	A12	A13	A14	A15	A16			B1	B2	B3	B4	B5	B6	B7	B8	B9	B10	B11	B12	B13	B14	B15	B16	B17	B18
0	-1.01704	0.440636	-7.63103	3.03779	0.833123	-5.63279	-0.91885	1.21463	-0.382409	0.433059	0.0111744	0.613748	-0.531361	-0.251111	-0.927522	-0.437042			-0.5276	-2.01359	-1.02053	-5.28736	1.05941	3.03779	-3.06071	-4.69205	-2.98248	0.29526	-1.32715	-0.431499	0.516139	-0.0755572	0.341514	0.70371	0.019861	0.131449
1	2.34196	2.62371	4.45364	0.605653	1.32335	-0.26081	-3.9856	0.175411	0.97156	0.425885	0.596027	0.623753	1.23717	0.36393	1.20713	1.34819			6.81818	-2.3118	1.03162	-0.54645	0.434921	-1.33263	-2.69243	-3.18665	0.837277	-0.634811	-0.195193	-0.275824	0.287876	-0.313406	-0.124424	-0.358999	-0.0428633	-0.0399202
2	1.67634	-1.08696	-1.53738	4.42884	1.63659	2.9172	1.93766	1.11035	-0.605629	0.229208	-0.0240119	0.888301	-0.71393	-0.407525	0.532838	0.107953			-2.81421	2.79418	-0.13066	3.9697	-2.99368	-0.04049	-1.19953	5.97731	-1.5873	-0.841203	-0.154069	0.165625	-0.818561	0.466201	0.243164	-0.135318	-0.186081	-0.182914
5	7.19122	-3.59591	1.10497	-0.66042	3.09278	-2.41035	8.90511	-0.778128	-1.59515	0.396418	-0.625361	-0.258719	-0.577008	0.0131804	0.28221	-0.228693			-0.66649	0.455653	1.26779	-0.55063	3.57888	0.717593	-4.99685	-1.49369	6.17257	0.106682	1.44247	6.56585	-0.40123	0.483344	0.769438	-0.142908	0.0830368	-0.865157
6	-1.09523	-1.5563	5.31391	0.821876	-3.93758	-9.01208	-7.27228	-0.764505	0.256887	-0.213197	-0.10374	0.0853285	0.127267						1.7317	2.97107	-4.33964	2.07017	-0.28569	-5.81897	-6.11204	-0.88878	-5.14335	-0.860047	0.519458	0.206813	-0.40499	-0.117647	0.11703
7	-11.5098	0.579397	-0.1021	-5.58427	1.10508	5.06135	6.23133	-1.22511	0.911782	-0.637509	0.0830565	-0.00654493	-1.30053	0.463629	-0.853502	0.14157			-7.37768	-4.86953	-1.35726	0.965929	-1.93784	0.124868	-1.83375	0.722528	0.875044	0.47981	-0.734783	-0.417299	0.0685329	-0.718678	0.00646371	0.779589	-0.483487	-0.9123
8	2.93291	-7.29176	3.30348	1.15063				-0.881733	0.587166	0.250627	-0.220507	-0.34397	-0.995494	-0.303459	-1.05932	-0.311385			-1.3865	1.15129	-5.74583	4.5614	5.03488					-0.0403796	0.800754	0.419148	0.35935	0.0907276	-0.503145	0	0.0645786	0.219505
9		1.852	8.76593	4.88225	-0.36812	3.95567	2.40213	0.266667	0.711185	1.55213	5.54194	-0.706348	-0.892389	0.0182916	-0.466797	-0.565844				-0.37256	-2.1659	8.85166	-6.18634	6.27008	0.641376	0.843437	2.49819	1.02431	2.84339	-0.546301	0.718516	-0.284414	0.434268	0.594059	-0.275049	0.208468
10	6.82194	-0.882	2.39183	-3.63568	-2.49162	0.318927	-1.35837	-0.870183	0.995107	0.349808	-1.58673	-0.72676	1.7794	0.592269	0.421941	1.04185			-0.927	3.06444	2.62469	3.39917	-6.60385	4.14297	3.47222	-3.09604	-1.13752	0.543131	2.33293	-0.418258	3.74082	0.179634	0.642558	2.47853	-0.0106564	-0.124135
11	9.92741	2.94172	7.20424	-1.04212	-4.42878	-2.31062	4.33217	-0.0662285	1.54135	2.91276	-1.16476	0.174886	0.673861	0.434123	2.353	0.556151			-5.6346	-0.652	-2.90845	-1.29945	-0.19623	3.75098	5.19871	-2.10992	5.31381	-0.818713	2.11615	1.05893	-0.874317	2.36817	-0.790745	0.918671	-0.359782	1.53655
12	6.47465	-7.69231	8.43793	-0.49169	-0.12439	-4.27299	11.6123	1.16627	0.0797008	-0.406391	1.50432	-0.0152835	0.720198	1.62945	0.819628	1.83702			-2.41794	-2.0856	3.59553	3.59902	-4.96198	0.580608	7.41263	1.36617	4.25334	-1.02191	1.94795	0.574027	0.429043	0.680078	-0.14556	4.5271	1.63734	-0.343226
13	23.5878	2.73835	3.45628	5.12241	-1.52549	6.75744	-0.72381	-0.187266	-0.0940822	-0.763775	3.62437	1.79782	3.99014	1.2817	-0.974843	4.73051			3.62375	-1.46058	-1.4237	2.57677	0.938086	9.65568	-0.86796	1.55627	-3.77482	0.838852	2.55098	7.36853	0.0383142	2.9093	2.76505	2.35083	1.41698	0.389948
14		2.07602	1.82609	2.94062	7.78917	-1.27886	11.184	-0.192618	2.01788	1.883	-4.70435									-0.387875	-2.06682	7.52918	-0.17003	-3.06433	-0.060241	-1.93829	0.947551	4.2124	1.3702	-0.531187
15	6.14001	1.97143	3.80427	3.20237	0.190309	6.38159	-1.14416												2.12141	3.14115	-0.206292	-5.61233	-0.01699	0.791812	-2.27701	-0.136527	-3.1515
16	10.4034	1.12325	2.2773	-2.90504	-7.04046	16.4927	23.4064	1.29823	2.08333	-0.520453	0.407268	-0.381296	1.08849	0.632389	2.40231	-1.35435			0.098248	5.87601	1.3829	7.28674	-3.12957	-0.195503	-6.71587	-1.40886	-2.30937	0.854947	1.94035	1.95187	3.7532	-0.68505	-0.0578871	0.446671	3.92102	-1.59716
	Data not collected at these timepoints for these mice due to excessive signs of barbering and fighting which may have impacted animal welfare and behavioral data.
Figure 1C	Trad. Sham	Mod. Sham	Trad. DMM	Mod. DMM
	4.598	8.426	35.84	53.03
	9.236	8.625	9.453	9.174
	6.825	4.987	30.77	14.44
	3.925	14.78	14.9	10.99
	7.169	4.238	20.21	11.63
	9.233	10.79	38.13	20.04
	4.462	9.492	10.79	27.07
	4.915	4.155	31.29	1.861
		7.669	19.47	5.111
		8.063		2.953
		7.521		9.044
		9.074		3.216
		5.921		9.973
		5.523		4.327
		5.381		3.437
		7.635		9.252
		9.534
		2.224

## Sheet: Fig 2
Figure 2 A			Figure 2 B
Cartilage Damage			Synovitis
Sham	DMM		Sham	DMM
0	2.667		0.2	1.9
0.57	3.5		0.85	2.58
0.33	4		0.86	2.25
0.05	2.6		0.533	0.8
0.55	2.14		0.52	2.42
0.62	2.11		0.66	2
	1.75			1.66
Figure 2 E			Figure 2 F
Cartilage Damage			Synovitis
Sham	mDMM		Sham	mDMM
0.25	2.8		0.5	2.4
0	4.2		0.5	2.2
0.16	3		1	3
1.6	3		0.3	2.2
2.8	1.8		0	1.3
0	3		0.4	2
0	2.5		0	2
0	2		0.2	0.8

## Sheet: Fig 4
Figure 3 A	Modifed DMM (n=16)																	Sham (n=8)
Weeks Post Surgery	A1	A2	A3	A4	A5	A6	A7	A8	A9	A10	A11	A12	A13	A14	A15	A16		B1	B2	B3	B4	B5	B6	B7	B8
0	0.13	-1.5	-0.46	2.37	-0.56	-1.18	-2.37	-0.31	0.69	-0.87	1.89	-0.45	-0.5	0.71	0.61	1.02		-1.85	-1.48	-1.03	0.1	-3.01	1.83	-0.44	-2.94
2	2.47	-1.89	2.05	-1.01	-1.4	-1.06	0.75	-0.14	-1.84	-1.09	-2.6	-0.39	1.11	2.76	0.31	0.94		-1.3	-0.15	1.22	-1.76	0.95	10.71	-0.36	0.6
3	1.46	-1.51	-1.3	-1.82	0.58	0.09	1.46	0.56	1.81	-1.14	-0.78	-0.32	5.89	13.39	-1.96	4.43		2.77	1.98	0.02	-1.59	-2.19	-1.24	1.49	2.16
5	10.99	1.22	14.03	17.01	15.66	-1.24	-2.14	17.42	-2.43		0.48	-2.35	13.31	0.3	18.69	-3.12		-0.17	0.32	1.96	-1.67	0.28	0.45	-0.58	2.17
6	1.23303	-0.11576	-0.761509	-0.108933	3.32172	0.602176	0.119393	0.402309	0.815117	-0.545243	0.0523104	0.262186	-0.126667	0.0366667	1.86	1.31667		-2.62	1.99	-1.68	2.41	-1.86	2.37	0.05	0.21
9	11.5795	-2.02374	-7.19544	0.986085	-0.2316	-3.04878	-2.85417	-1.04331	-6.43299	0.418257	5.76536	11.488	-1.67904	-1.84632	-6.33303	-2.57568		-9.1824	-9.34608	-8.3628	-2.58288	-2.71128	9.82343	2.55372	5.55556
10	12.1739	2.32804	5.34483	-1.14076	-1.29623	0.714586	2.92176	-1.09718	-1.58271	10.9466	-3.81663	-4.73764	-7.15188	-3.26637	-10.5639	-4.66812		-9.00185	-1.56366	1.33706	-0.275923	-0.624592	-18.0338	-0.158646	-0.373972
11	6.83732	-1.32618	7.48077	1.08979	10.0772	-1.28755	1.63488	-1.84525	-0.378007	2.50358	6.25119	1.13918	0.140351	12.3764	-1.35109	-3.48687		0.449186	0.829001	1.26808	6.22229	3.68037	1.96915	-2.91299	-4.31068
12	16.4443	-1.14543	6.46956	0.88748	2.0192	12.0678	-0.951848	-0.540151	-3.03245	0.489077	-2.42357	6.13728	0.505133	2.21717	5.69106	0.690078		3.19557	11.9396	1.57171	5	1.23133	0.0714796	0.915779	-0.723188
13	15.708	0.329243	2.3262	1.96908	11.8314	12.0124	1.68949	3.9539	-1.23602	4.54695	-0.134048	1.019	0.261461	17.06	1.21471	4.5674		7.58256	3.01573	3.85203	20.0469	1.66462	6.05381	1.39034	2.7703
14	15.8705	6.63287	4.95137	-1.7131	-2.45667	30.6081	1.02837	6.46238	-3.22483	0.621316	-2.52031	0.187266	12.1553	11.8692	3.7788	-1.39641		0.954907	2.1028	7.90207	1.98822	6.55715	-1.68919	0.287632	-2.37182
15	6.91704	6.63502	2.11929	4.18495	2.22805	27.3374	6.19109	-0.992851	14.2163	-1.85598	1.1616	-1.1269	1.5634	13.3237	10.7047	14.6309		-0.619835	0.930093	8.68264	-17.1941	-2.19895	2.63918	2.80017	-0.0280978
16	-0.391007	8.425	1.82076	3.90749	-0.393037	19.2504	19.566	2.16952	-1.21951	-2.76775	11.1111	8.77642	-2.75853	1.61965	9.1838	1.27485		0.914077	-1.29946	-1.71396	4.91342	6.185	2.52595	-3.10109	8.96366
17	6.87753	5.14953	9.95714	0.966118	-0.190608	-3.86341	16.975	-5.3498	17.834	0.545653	-2.17719							-0.548713	2.43072	13.7456	10.5008	2.40714	-0.401606	0.368413
18	3.08265	1.08012	4.97462	6.43741	0.0164501	12.0412	-1.28281	8.00734	-2.849	9.72559	-1.46478	-1.46483	1.07262	13.5298	2.48307	-1.05552		8.59811	-1.37174	-1.66329	17.8819	5.86329	-1.93501	-0.2339	1.3986
19	7.44076	6.15254	1.89282	3.48409	-0.615264	13.6455	3.51596	11.9809	4.36767	0.608057	-2.2138	-0.296088	0.243683	-9.95608	15.6995	14.764		6.29055	2.37491	0.531157	0.879596	-1.51586	4.72185	7.75697	12.8548
20	2.00596	6.2939	5.4106	6.69784	6.04575	5.95869	12.58		0.811604	-1.78057	2.71493	-2.66218	9.74168	1.34357	4.2343	0.936398		0.0145033	-2.74625	6.11475	8.66118	2.42277	-3.6978	6.53614	-1.75564
	Data not collected at these timepoints for these mice due to signs of barbering and fighting which may have impacted animal welfare and behavioral data.
Figure 3 B			Figure 3 C
Cartilage Damage			Synovits Score
Sham	mDMM		Sham	mDMM
0	3.66		0.33	2.5
0.25	1.83		0.83	1.83
1	1.5		0.16	1.2
0.2	3.75		0	2.5
0.4	3.16		0.6	2
0.4	0.25		0	0.5
	3.8			1.16
	0			1.5

## Sheet: Fig 5
Figure 4 A					Figure 4B
Avg Number of Activated Microglia					Avg Number of Activated Microglia
Sham Contra	Sham Ipsi	DMM Contra	DMM Ipsi		Sham Contra	Sham Ipsi	DMM Contra	DMM Ipsi
5	4.6	8	9.33333		2	2.16667	3	6.16667
2.16667	2.16667	5.5	4.83333		3.16667	4.16667	1.83333	1.66667
2.16667	1.83333	2.16667	5		3	2.16667	3.83333	3
3.5	2.66667	4	3.5		3.83333	4	1.33333	3.66667
2.16667	3	3.66667	4.83333		2.16667	2.83333	3.5	3.66667
		5.66667	5.33333		6.16667	5.83333	2.33333	2.5
		5.5	4.5				5	3.33333
		7.16667	4.33333				4.33333	3.83333
		1.5	2.5
% Difference from Sham					% Difference from Sham
Sham Contra	Sham Ipsi	DMM Contra	DMM Ipsi		Sham Contra	Sham Ipsi	DMM Contra	DMM Ipsi
100	92	100	116.667		100	108.333	100	205.556
100	100	100	87.8788		100	131.579	100	90.9091
100	84.6154	100	230.769		100	72.2222	100	78.2609
100	76.1905	100	87.5		100	104.348	100	275
100	138.462	100	131.818		100	130.769	100	104.762
		100	94.1176		100	94.5946	100	107.143
		100	81.8182				100	66.6667
		100	60.4651				100	88.4615
		100	166.667
Figure 4C					Figure 4D
Sham Contra	Sham Ipsi	DMM Contra	DMM Ipsi		Sham Contra	Sham Ipsi	DMM Contra	DMM Ipsi
270067	230454	94431.6	96272.6		45976.5	59860.5	252398	291345
252222	274317	133339	154719		63653	49070.8	196687	217506
211466	362746	345518	367776		259996	184120	146045	155831
179192	230320	565583	437570		49228	120800	210780	118895
312919	252868	465008	369552		72309.8	174842	206442	189353
		821212	420186		94484.6	97755.6	84434.5	47281.1
		666453	554023				124712	173477
			519113				117357	101483

## Sheet: Fig 6
Figure 5 A
Weeks Post Surgery	MMNX (n=11)												Sham (n=9)
	A1	A2	A3	A4	A5	A6	A7	A8	A9	A10	A11		B1	B2	B3	B4	B5	B6	B7	B8	B9
0	0.72	-0.29	-5.75	3.47	1.23	0.25	-0.45	2.59	-3.09	2.92	2.83		1.65	-2.51	1.02	-1.02	-7	-1.29	-0.73	1.01	0.24
1	1.79	-1.51	-2.36	1.47	-1.59	-1.92	4.07	4.42	-2.8	-0.87	5.79		-2.5	-1.22	-0.48	-1.92	-1.86	1.55	-6.69	2.11	5.66
2	0.55	0.16	4	7.48	1.44	8.16	1.36	5.54	3.35	2.73	6.08		4.31	-3.76	2.54	5.84	-0.77	1.95	-0.16	3.06	2.98
3	7.36	1.54	1.95	0.62	7.78	1.76	7.06	9.48	6.18	-1.82	9.25		1.48	0.88	3.66	3.14	-1.7	0.53	4.34	2.4	2.01
4	5.45	10.9	1.69	6.53	9.71	5.38	7.5	3.81	8.32	-0.71	12.15		0	2.92	-0.58	-0.29	0.24	2.71	1.53	1.96	3.52
5	13.11	13.54	5.73	14.21	9.9	5.73	16.54	7.76	7.43	-0.89	11.17		1.27	1.44	0.86	2.33	3.14	2.96	5.68	-0.22	5.85
6	7.35	14.94	11.19	20.94	12.71	16.23	17.19	11.39	7.91	8.21	8.72		3.34	0.95	2.89	5.13	-2.39	4.44	1.18	-1.93	10.82
7	24.67	16.36	4.82	14.51	22.96	14.01	11.32	9.83	10.78	-3.35	15.14		4.67	4.49	3.99	5.68	0.28	-0.22	2.1	0.44	7.76
8	23.04	0.66	7.69	25.2	11.27	13.33	16.65	11.29	10.51	-3.85	23.54		-1.69	1.94	-0.61	6.61	-2.27	2.3	2.55	-2.75	6.63
9	21.08	11.32	37.34	28.96	18.59	17.62	15.76	16.31	15.48	12.6	17.17		-5.74	3.04	1.73	4.78	2.14	4.45	7.67	-2.14	5.78
10	16.46	16.12	13.75	22.17	15.67	11.44	21.25	13.17	22.95	4.5	21.82		-0.45	6.5	-3.08	2.01	-1.53	2.88	-1.17	-0.98	10.03
11	13.81	18.7	7.88	-10.15	13.36	19.77	19.6	10.57	18.79	17.22	12.16		1.73	1.55	-0.65	6.63	5.21	-2.24	1.96	3.16	7.89
12	11.44	11.91	5.61	18.21	11.94	32.39	12.57	18.27	11.53	-29.72	16.4		1.17	2.43	-5.22	2.55	2.09	-3.4	1.11	-0.9	10.84
13	17.54	10.53	3.29	21.5	15.21	16.51	17.36	9.67	18.96	-0.83	11.55		7.27	3.08	3.39	5.75	-2.96	-11.37	-3.9	3.54	3.84
14	19.9	17.05	9.29	30.88	12.97	22.28	18.61	17.17	16.81	9.07	16.64		-1.28	-5.38	-1.78	-2.56	-0.93	0.64	0.38	3.76	6.58
15	17.82	28.04	8.71	14.98	6.74	22.52	19.09	17.48	10.06	10.44	9.17		3.27	1.43	-2.31	-1.72	3.69	1.96	3.29	1.61	8.47
16	23.65	21.99	15.15	20.68	4.77	14.45	10.11	17.87	6.74	-4.45	9.76		0.85	-5.85	8.38	-2.57	3.03	-1.82	0.83	8.27	7.57
Figure 5 B	MMNX (n =11)												Sham (n=9)
	A1	A2	A3	A4	A5	A6	A7	A8	A9	A10	A11		B1	B2	B3	B4	B5	B6	B7	B8	B9
0	3.2581	3.2581	2.70805	3.2581	3.2581	3.2581	3.2581	3.2581	3.2581	3.2581	3.2581		3.2581	3.2581	2.70805	3.2581	3.2581	3.2581	3.2581	2.70805	3.2581
1	3.2581	3.2581	2.70805	3.2581	2.70805	3.2581	3.2581	2.70805	3.2581	3.2581	3.2581		3.2581	3.2581	2.70805	3.2581	3.2581	3.2581	3.2581	3.2581	2.70805
2	2.70805	3.2581	2.70805	3.2581	3.2581	3.2581	2.70805	3.2581	2.70805	3.2581	2.70805		3.2581	3.2581	3.2581	3.2581	3.2581	3.2581	3.2581	3.2581	2.70805
3	2.70805	2.70805	2.70805	3.2581	3.2581	3.2581	2.30259	3.2581	3.2581	3.2581	2.70805		3.2581	3.2581	2.70805	3.2581	3.2581	3.2581	3.2581	3.2581	2.70805
4	2.70805	2.70805	2.70805	3.2581	2.70805	3.2581	2.70805	3.2581	2.30259	3.2581	2.70805		3.2581	3.2581	3.2581	3.2581	3.2581	3.2581	3.2581	3.2581	2.30259
5	2.70805	2.30259	3.2581	3.2581	2.70805	2.70805	2.30259	2.70805	2.70805	3.2581	2.70805		3.2581	3.2581	3.2581	3.2581	3.2581	3.2581	3.2581	3.2581	2.70805
6	3.2581	2.70805	2.70805	3.2581	2.30259	2.70805	2.30259	2.30259	2.70805	3.2581	3.2581		3.2581	3.2581	3.2581	3.2581	3.2581	3.2581	3.2581	3.2581	2.70805
7	2.70805	2.70805	2.70805	3.2581	2.70805	2.70805	2.70805	2.70805	2.70805	3.2581	2.70805		3.2581	3.2581	3.2581	3.2581	3.2581	3.2581	3.2581	3.2581	2.70805
8	2.30259	3.2581	2.70805	2.70805	2.30259	2.70805	2.70805	2.70805	2.70805	3.2581	2.70805		3.2581	2.70805	3.2581	3.2581	3.2581	3.2581	2.70805	3.2581	2.70805
9	2.70805	2.70805	2.70805	2.30259	2.70805	2.70805	2.30259	2.70805	2.70805	3.2581	2.70805		3.2581	3.2581	3.2581	3.2581	3.2581	3.2581	3.2581	3.2581	2.30259
10	2.30259	2.70805	2.70805	2.30259	2.70805	2.70805	2.30259	3.2581	2.70805	3.2581	2.30259		3.2581	3.2581	3.2581	3.2581	3.2581	3.2581	3.2581	3.2581	2.30259
11	2.70805	2.70805	2.30259	2.30259	2.70805	2.70805	2.70805	3.2581	2.70805	3.2581	2.70805		3.2581	3.2581	3.2581	3.2581	3.2581	3.2581	3.2581	3.2581	2.70805
12	3.2581	2.70805	2.70805	2.70805	2.70805	2.70805	2.30259	3.2581	2.70805	3.2581	2.30259		3.2581	3.2581	3.2581	3.2581	3.2581	3.2581	3.2581	3.2581	2.70805
13	2.70805	3.2581	2.70805	2.70805	2.70805	2.70805	2.30259	2.70805	2.70805	3.2581	2.30259		3.2581	3.2581	3.2581	3.2581	3.2581	3.2581	3.2581	2.70805	2.70805
14	3.2581	3.2581	2.70805	2.70805	2.70805	2.70805	2.70805	2.70805	2.70805	3.2581	2.70805		3.2581	3.2581	3.2581	3.2581	3.2581	3.2581	3.2581	3.2581	2.70805
15	3.2581	3.2581	2.70805	3.2581	2.70805	2.70805	2.70805	2.70805	2.70805	3.2581	2.70805		3.2581	3.2581	3.2581	3.2581	3.2581	3.2581	3.2581	3.2581	3.2581
16	3.2581	3.2581	3.2581	3.2581	2.70805	2.70805	2.70805	3.2581	2.70805	3.2581	2.70805		3.2581	3.2581	3.2581	3.2581	3.2581	3.2581	3.2581	3.2581	3.2581

## Sheet: Fig 7
Figure 6 A			Figure 6 B			Figure 6 C
Cartilage Damage			Synovitis			Osteophytes
Sham	MMNX		Sham	MMNX		Sham	MMNX
0	0		0	0		0	0
0.3	15		0	3		0	3
0	6.3		0	2.3		0	0.3
0	7.3		0	3		0	0
0	4		0	3		0	0.6
0	6.25		0	3		0	0.33
0.3	9		0	3		0	1
0	4		2	3		0	0
1.6	10		0	3		0	3
	10			2.5			2.5
	5			3			1.66

## Sheet: Fig 8
Figure 7 A	Cartilage Damage
Sham					MMNX
Week 4	Week 8	Week 12	Week 16		Week 4	Week 8	Week 12	Week 16
0	0	0	0		1.66	5.33	6	0
0	0	0	0.3		4	6	6.66	15
0	0	0	0		3	7.33	8.66	6.3
0	0	0	0		6.33	12.66	8	7.3
0	0	0	0		3	12.5	6	4
0	0	0	0		4	2.33	4	6.25
0	0	1	0.3		1.33	2.66		9
0	0.33	0	0		2	3.33		4
			1.6					10
								10
								5
Figure 7 B	Synovitis Score
Sham					MMNX
Week 4	Week 8	Week 12	Week 16		Week 4	Week 8	Week 12	Week 16
0	0	0	0		0.5	2.33	3	0
0	0	0	0		3	1	3	3
0	0	0	0		2.33	3	3	2.3
0	0	0	0		2	3	3	3
0	0	0.33	0		1	3	3	3
0	0	0.66	0		1	2.66	3	3
0	0	0	0		2	0.3	3	3
0	0	0	2		1	3		3
			0					3
								2.5
								3
Figure 7 C	Osteophyte Score
Sham					MMNX
Week 4	Week 8	Week 12	Week 16		Week 4	Week 8	Week 12	Week 16
0	0	0	0		0	0	0	0
0	0	0	0		0	0	1.33	3
0	0	0	0		0	0	1.33	0.3
0	0	0	0		0	0.66	0	0
0	0	0	0		0	2	2.33	0.6
0	0	0	0		0	0	0	0.33
0	0	0	0		0	0	0	1
0	0	0	0		0	0		0
			0					3
								2.5
								1.66
